# Supplementary material for: Permanent magnetic droplet–derived microrobots
Source: Sci Adv. 2025 Jul 9;11(28):eadw3172. doi: 10.1126/sciadv.adw3172 (PMC12239960; doi:10.1126/sciadv.adw3172)
Supplement: Supplementary file 2 — Movies S1 to S14 [file sciadv.adw3172_movies_s1_to_s14.zip]

Archive with 14 entries (14 files):
- adw3172_movie_s1.mp4
- adw3172_movie_s2.mp4
- adw3172_movie_s3.mp4
- adw3172_movie_s4.mp4
- adw3172_movie_s5.mp4
- adw3172_movie_s6.mp4
- adw3172_movie_s7.mp4
- adw3172_movie_s8.mp4
- adw3172_movie_s9.mp4
- adw3172_movie_s10.mp4
- adw3172_movie_s11.mp4
- adw3172_movie_s12.mp4
- adw3172_movie_s13.mp4
- adw3172_movie_s14.mp4
